# Supplementary material for: Early School Medicaid Expansions and Health Services for Children With Parental Opioid Use Disorder
Source: JAMA Health Forum. 2025 Jun 13;6(6):e251288. doi: 10.1001/jamahealthforum.2025.1288 (PMC12166484; doi:10.1001/jamahealthforum.2025.1288)
Supplement: Supplement 2. — Procedure Codes and Data Elements Used to Identify Measures [file jamahealthforum-e251288-s002.xlsx]

## Sheet: eTable 1
	Outcomes	Code Type	Code	Description	Sources
Parental opioid use disorder	Opioid use disorder (Adult records)	ICD-10	F11	Opioid related disorders	Meinhofer A, Hinde JM, Keyes KM, Lugo-Candelas C. Association of Comorbid Behavioral and Medical Conditions With Cannabis Use Disorder in Pregnancy. JAMA Psychiatry. 2022;79(1):50. doi:10.1001/jamapsychiatry.2021.3193
		ICD-10	T40.0	Poisoning by, adverse effect of and underdosing of opium	Centers for Medicare and Medicaid. Chronic Conditions Data Warehouse. Other Chronic Health, Mental Health, and Potentially Disabling Conditions. https://www2.ccwdata.org/web/guest/condition-categories-other
		ICD-10	T40.1	Poisoning by and adverse effect of heroin
		ICD-10	T40.2	Poisoning by, adverse effect of and underdosing of other opioids
		ICD-10	T40.3	Poisoning by, adverse effect of and underdosing of methadone
		ICD-10	T40.4	Poisoning by, adverse effect of and underdosing of other synthetic narcotics
		ICD-10	T40.6	Poisoning by, adverse effect of and underdosing of other and unspecified narcotics
		ICD-9	304	Opioid type dependence
		ICD-9	304.7	Combinations of opioid type drug with any other drug dependence
		ICD-9	305.5	Nondependent opioid abuse
		ICD-9	965	Poisoning by opiates and related narcotics
		ICD-9	E850.0	Accidental poisoning by heroin
		ICD-9	E850.1	Accidental poisoning by methadone
		ICD-9	E850.2	Accidental poisoning by other opiates and related narcotics
		ICD-9	E935.0	Heroin, adverse effects
		ICD-9	E935.1	Methadone, adverse effects
		ICD-9	E935.2	Opiates, adverse effects
		ICD-9	E94.01	Opiate antagonists, adverse effects
		HCPCS	H0020	Alcohol and/or drug services; methadone administration and/or service (provision of the drug by a licensed program)
		HCPCS	G2067	Medication assisted treatment, methadone; weekly bundle including dispensing and/or administration, substance use counseling, individual and group therapy, and toxicology testing, if performed (provision of the services by a medicare-enrolled opioid treatment program)
		HCPCS	G2078	Take-home supply of methadone; up to 7 additional day supply (provision of the services by a medicare-enrolled opioid treatment program); list separately in addition to code for primary procedure
		HCPCS	S0109	Methadone, oral, 5 mg
		ICD-10 PCS	HZ81	Substance Abuse Treatment - Methadone Maintenance
		ICD-10 PCS	HZ91	Substance Abuse Treatment - Methadone Maintenance
		HCPCS	G2068	Medication assisted treatment, buprenorphine (oral) weekly bundle including dispensing and/or administration, substance...
		HCPCS	G2069	Medication assisted treatment, buprenorphine (injectable) weekly bundle including dispensing and/or administration, sub...
		HCPCS	G2070	Medication assisted treatment, buprenorphine (implant insertion) weekly bundle including dispensing and/or administrati...
		HCPCS	G2071	Medication assisted treatment, buprenorphine (implant removal) weekly bundle including dispensing and/or administration...
		HCPCS	G2072	Medication assisted treatment, buprenorphine (implant insertion and removal) weekly bundle including dispensing and/or ...
		HCPCS	G2079	Take-home supply of buprenorphine (oral) up to 7 additional day supply (provision of the services by a medicare
		HCPCS	J0570	Buprenorphine implant, 74.2 mg
		HCPCS	J0571	Buprenorphine, oral, 1 mg
		HCPCS	J0572	Buprenorphine/naloxone, oral, less than or equal to 3 mg buprenorphine
		HCPCS	J0573	Buprenorphine/naloxone, oral, greater than 3 mg, but less than or equal to 6 mg buprenorphine
		HCPCS	J0574	Buprenorphine/naloxone, oral, greater than 6 mg, but less than or equal to 10 mg buprenorphine
		HCPCS	J0575	Buprenorphine/naloxone, oral, greater than 10 mg buprenorphine
		HCPCS	Q9991	Injection, buprenorphine extended release (sublocade), less than or equal to 100 mg
		HCPCS	Q9992	Injection, buprenorphine extended release (sublocade), greater than 100 mg
		NDC	Available upon request	Buprenorphine for OUD
	Parental opioid use disorder (Child records)	ICD-10	P961	Neonatal withdrawal symptoms from maternal use of drugs of addiction
		ICD-10	Z7152	Counseling for family member of drug abuser
		ICD-10	Z6372	Alcoholism and drug addiction in family
		ICD-10	P04.14	Newborn affected by maternal use of opiates
		ICD-9	7795	Drug withdrawal syndrome in newborn
		ICD-9	V6142	Substance abuse in family
		ICD-9	76072	Narcotics affecting fetus or newborn via placenta or breast milk
	Outcomes	Code Type	Code	Description	Sources
School-Based Health Services	School Setting	Medicaid Data Element	Place of Service = 3	School	Lim H, Sanchez, M., Pomerantz, T. Identifying School-Based Services in TAF TAF DQ Brief 2023;(#3061) https://www.medicaid.gov/dq-atlas/landing/resources/downloads
	School Provider (Billing or Servicing)	Provider Taxonomy	251300000X	Local Education Agency (LEA)
		Provider Taxonomy	261QS1000X	Clinic/Center (Student Health)
		Provider Taxonomy	101YS0200X	Counselor (School)
		Provider Taxonomy	103TS0200X	Psychologist (School)
		Provider Taxonomy	1041S0200X	Social Worker (School)
		Provider Taxonomy	163WS0200X	Registered Nurse (School)
		Provider Taxonomy	363LS0200X	Nurse Practitioner (School)
		Provider Taxonomy	364SS0200X	Clinical Nurse Specialist (School)
	Individualized Education Program (IEP)	Medicaid Data	Benefit Type = 060	School-Based Services Payment
		Medicaid Data	Funding Source = D	Education Agency
		Medicaid Data	Service Type = 0039	School-Based Services
		HCPCS	T1018	School-based individualized education program (IEP) services, bundled
		HCPCS Modifier	TM	Individualized education program
		HCPCS Modifier	TR	School-based IEP services provided outside public school district responsible for student
		HCPCS Modifier	TL	Individualized family service plan (IFSP)
	Outcomes	Code Type	Code	Description	Sources
Health Service Utilization	Well-Child Visit	ICD-10	Z00.110	Health supervision for newborn under 8 days old	Coding for Pediatric Preventive Care 2022. American Academy of Pediatrics. Published 2022. https://downloads.aap.org/AAP/PDF/Coding%20Preventive%20Care.pdf
		ICD-10	Z00.111	Health supervision for newborn to 28 days old
		ICD-10	Z00.121	Routine child health exam with abnormal findings
		ICD-10	Z00.129	Routine child health exam without abnormal findings
		ICD-10	Z00.00	General adult medical exam without abnormal findings
		ICD-10	Z00.01	General adult medical exam with abnormal findings
		ICD-10	Z00.8	Encounter for other general examination
		ICD-10	Z02.89	Encounter for other administrative examination
		ICD-9	V20.2	Routine infant or child health check
		ICD-9	V20.3	Health supervision of infant or child
		ICD-9	V70.0	Routine general medical examination at a health care facility
		ICD-9	V70.3	Other general medical examination for administrative purposes
		ICD-9	V70.5	Health examination of defined subpopulations
		ICD-9	V70.6	Encounter for other general examination
		ICD-9	V70.8	Other specified general medical examination
		ICD-9	V70.9	Unspecified general medical examination
		CPT	99381	New patient - Younger than 1 year
		CPT	99391	Established patient - Younger than 1 year
		CPT	99382	New patient - 1-4 years old
		CPT	99392	Established patient – 1-4 years old
		CPT	99383	New patient - 5-11 years old
		CPT	99393	Established patient - 5-11 years old
		CPT	99384	New patient - 12-17 years old
		CPT	99394	Established patient – 12-17 years old
		CPT	99385	New patient - 18+ years old
		CPT	99395	Established patient – 18+ years old
		CPT	99461	Initial care per day, for E/M of normal newborn infant seen in other than hospital or birthing center
		HCPCS	G0438	Annual wellness visit; includes a personalized prevention plan of service, initial visit
		HCPCS	G0439	Annual wellness visit, includes a personalized prevention plan of service, subsequent visit
		HCPCS	S0302	Completed Early and Periodic Screening, Diagnosis, and Treatment service
		HCPCS	S0610	Annual gynecological examination, new patient
		HCPCS	S0612	Annual gynecological examination, established patient
		Medicaid Data Element	tos_cd=042	Well-baby and well-childcare services as defined by the State.
	EPSDT Services	HCPCS	S0302	Completed Early and Periodic Screening, Diagnosis, and Treatment service	CODEBOOK: T-MSIS Analytic Files (TAF) Claims Research Identifiable Files (RIFs)
		HCPCS Modifier	EP	Service provided as part of medicaid early periodic screening diagnosis and treatment (epsdt) program
		Medicaid Data Element	TOS_CD=010	Early and periodic screening and diagnosis and treatment (EPSDT) services
		Medicaid Data Element	XIX_SRVC_CTGRY_CD=0015	EPSDT Screening
		Medicaid Data Element	BNFT_TYPE_CD=007	EPSDT
		Medicaid Data Element	PGM_TYPE_CD=01	Early and periodic screening and diagnosis and treatment (EPSDT)
		Medicaid Data Element	MSIS_TOP=1	Early and periodic screening and diagnosis and treatment (EPSDT) services
	Vaccinations	ICD-10	Z23	Encounter for immunization	CODEBOOK: T-MSIS Analytic Files (TAF) Claims Research Identifiable Files (RIFs)
		ICD-9	V03	Need for prophylactic vaccination and inoculation against bacterial diseases
		ICD-9	V04	Need for prophylactic vaccination and inoculation against certain viral diseases
		ICD-9	V05	Need for other prophylactic vaccination and inoculation against single diseases
		ICD-9	V06	Need for prophylactic vaccination and inoculation against combinations of diseases
		CPT	90460	Immunization administration through 18 years of age via any route of administration, with counseling, one vaccine
		CPT	90461	Immunization administration through 18 years of age via any route of administration, with counseling, each additional vaccine
		CPT	90471	Immunization administration (includes percutaneous, intradermal, subcutaneous or intramuscular injection) without counseling, one vaccine
		CPT	90472	Immunization administration (includes percutaneous, intradermal, subcutaneous or intramuscular injection) without counseling, each additional vaccine
		CPT	90473	Immunization administration by intranasal or oral route without counseling, one vaccine
		CPT	90474	Immunization administration by intranasal or oral route without counseling, each additional vaccine
		CPT	90620	Meningococcal recombinant protein and outer membrane vesicle vaccine, serogroup B, 2 dose schedule, for intramuscular
		CPT	90621	Meningococcal recombinant lipoprotein vaccine, serogroup B, 2 or 3 dose schedule, for intramuscular use
		CPT	90633	Hepatitis A vaccine, pediatric/adolescent dosage, 2 dose schedule for intramuscular use
		CPT	90647	Hemophilus influenza B vaccine (Hib), PRP-OMP conjugate, 3 dose schedule for intramuscular use
		CPT	90648	Hemophilus influenza B vaccine (Hib), PRP-T conjugate, 4 dose schedule, for intramuscular use
		CPT	90651	Human Papillomavirus vaccine types 6, 11, 16, 18, 31, 33, 45, 52, 58, nonavalent (HPV)
		CPT	90670	Pneumococcal conjugate vaccine, 13 valent, for intramuscular use
		CPT	90672	Influenza virus vaccine, quadrivalent, live, for intranasal use
		CPT	90674	Influenza virus vaccine, quad (ccIIV4), derived from cell cultures, subunit, preservative and antibiotic free, 0.5 mL dosage, IM
		CPT	90682	Influenza virus vaccine, quad (RIV4), derived from recombinant DNA, HA protein only, preservative and antibiotic free, IM use
		CPT	90685	Influenza virus vaccine, quad (IIV4), split virus, preservative free, 0.25ml dose, for IM use
		CPT	90686	Influenza virus vaccine, quadrivalent, split virus, preservative free, 0.5 ml dosage, for intramuscular use
		CPT	90687	Influenza virus vaccine, quad (IIV4), split virus, 0.25ml dosage, for IM use
		CPT	90688	Influenza virus vaccine, quad (IIV4), split virus, 0.5ml dosage, for IM use
		CPT	90756	Influenza virus vaccine, quad (ccIIV4), derived from cell cultures, subunit, antibiotic free, 0.5mL dosage, for IM use
		CPT	90680	Rotavirus vaccine, pentavalent, 3 dose schedule, lives, for oral use (Rotateq)
		CPT	90681	Rotavirus vaccine, human, attenuated, 2 dose schedule, live, for oral use (Rotarix)
		CPT	90696	Diphtheria, tetanus toxoids, acellular pertussis vaccine and poliovirus vaccine, inactivated (DTaP-IPV), when administered to children 4 years through 6 years of age, for intramuscular use
		CPT	90697	Diphtheria, tetanus toxoids, acellular pertussis vaccine, inactivated poliovirus vaccine, w PRP-OMP conjugate vaccine, and hepatitis B vaccine (DTaP-IPV-Hib-HepB), for IM use
		CPT	90698	Diphtheria, tetanus toxoids, acellular pertussis vaccine, hemophilus influenza Type B, and poliovirus vaccine, inactivated (DTaP-HIB-IPV), for intramuscular use
		CPT	90700	Diphtheria, tetanus toxoids, acellular pertussis vaccine (DtaP), when administered to individuals younger than 7 years, for intramuscular use
		CPT	90702	Diphtheria and tetanus toxoids (DT), adsorbed when administered to younger than 7 years, for IM use
		CPT	90707	Measles, mumps, and rubella vaccine (MMR), live, for subcutaneous use
		CPT	90710	Measles, mumps, rubella, and varicella vaccine (MMRV), live, for subcutaneous use
		CPT	90713	Poliovirus vaccine, inactivated (IPV), for subcutaneous or intramuscular use
		CPT	90714	Tetanus and diphtheria toxoids (Td) adsorbed, preservative free, when administered to individuals 7 years or older, for intramuscular use
		CPT	90715	Tetanus, diphtheria toxoids and acellular pertussis vaccine (Tdap), when administered to individuals 7 years or older, for intramuscular use
		CPT	90716	Varicella virus vaccine, live, for subcutaneous use
		CPT	90723	Diphtheria, tetanus toxoids, acellular pertussis vaccine, Hepatitis B, and poliovirus vaccine, inactivated (DtaP-HepB-IPV), for intramuscular use
		CPT	90732	Pneumococcal polysaccharide vaccine, 23-valent, adult or immunosuppressed patient dosage, when administered to individuals 2 years or older, for subcutaneous or intramuscular use
		CPT	90734	Meningicoccal conjugate vaccine, serogoups A, C, Y and W-135 (quadtivalent), for intramuscular use (Menactra)
		CPT	90619	Meningococcal conjugate vaccine, serogroups A, C, W, Y, quadrivalent, tetanus toxoid carrier (MenACWY-TT), for IM use
		CPT	90740	Hepatitis B vaccine (Hep B), dialysis or immunosuppressed patient dosage, 3 dose, for IM use
		CPT	90743	Hepatitis B vaccine (Hep B), adolescent, 2 dose, for IM use
		CPT	90744	Hepatitis B vaccine, pediatric/adolescent dosage; 3 dose schedule, for intramuscular use
		CPT	90746	Hepatitis B vaccine (Hep B), adult dosage, for IM use
		CPT	90747	Hepatitis B vaccine (Hep B), dialysis or immunosuppressed patient dosage, 4 dose, for IM use
		HCPCS	G0008	Administration of influenza virus vaccine
		HCPCS	G0009	Administration of pneumococcal vaccine
		HCPCS	G0010	Administration of hepatitis b vaccine
		Medicaid Data Element (TAF)	bnft_type_cd=066	Programs for Distribution of Pediatric Vaccines
		Medicaid Data Element (TAF)	IMNZTN_TYPE_CD=3-9, 12, 13, 15-18, 20, 21, 24, 27	Data element in Medicaid TAF claims data (see codebook)
	Rehabilitative Services	Medicaid Data Element	TOS_CD=030	Physical therapy services (when not provided under home health services)	https://www.health.ny.gov/health_care/medicaid/redesign/behavioral_health/children/docs/billing_manual.pdf
		Medicaid Data Element	TOS_CD=031	Occupational therapy services (when not provided under home health services)	https://www.hca.wa.gov/assets/billers-and-providers/SBHS-bg-20231001.pdf
		Medicaid Data Element	TOS_CD=032	Speech, hearing, and language disorders services (when not provided under home health services)
		Medicaid Data Element	TOS_CD=043	Rehabilitative services
		Medicaid Data Element	TOS_CD=021	Home health services — Speech pathology and audiology services provided by a home health agency or by a facility licensed by the State to provide medical rehabilitation services
		Medicaid Data Element	xix_srvc_ctgry_cd=0030	Physical Therapy
		Medicaid Data Element	xix_srvc_ctgry_cd=0031	Occupational Therapy
		Medicaid Data Element	xix_srvc_ctgry_cd=0032	Services for Speech, Hearing and Language
		Medicaid Data Element	xix_srvc_ctgry_cd=0040	Rehabilitative Services (non- school-based)
		Medicaid Data Element	bnft_type_cd=026	Physical Therapy and Related Services — Physical Therapy
		Medicaid Data Element	bnft_type_cd=027	Physical Therapy and Related Services — Occupational Therapy
		Medicaid Data Element	bnft_type_cd=028	Physical Therapy and Related Services — Services for individuals with speech, hearing and language disorders
		Medicaid Data Element	bnft_type_cd=036	Other diagnostic, screening, preventive, and rehabilitative services — Rehabilitative Services
		Medicaid Data Element	bnft_type_cd=022	Home Health Services — Physical therapy; occupational therapy; speech pathology; audiology provided by a home health agency
		Medicaid Data Element	bnft_type_cd=070	Physical Therapy and Related Services — Audiology services
		Medicaid Data Element	rev_cntr_cd,1,3=042	Physical therapy
		Medicaid Data Element	rev_cntr_cd,1,3=043	Occupational therapy
		Medicaid Data Element	rev_cntr_cd,1,3=044	Speech language pathology
		Medicaid Data Element	rev_cntr_cd,1,3=047	Audiology
		Medicaid Data Element	max_tos=33	REHABILITATION SERVICES
		Medicaid Data Element	max_tos=34	PT, OT, SPEECH, HEARING SERVICES
		Medicaid Data Element	msis_tos=33	REHABILITATION SERVICES
		Medicaid Data Element	msis_tos=34	PT, OT, SPEECH, HEARING SERVICES
		CPT	92507	Speech/hearing therapy
		CPT	92508	Speech/hearing therapy
		CPT	92521	Speech/hearing therapy - Evaluation of speech fluency
		CPT	92522	Speech/hearing therapy - Evaluate speech production
		CPT	92523	Speech/hearing therapy - Speech sound lang comprehen
		CPT	92524	Speech/hearing therapy - Behavral qualit analys voice
		CPT	92551	Audiologic Function Tests
		CPT	92552	Audiologic Function Tests
		CPT	92553	Audiologic Function Tests
		CPT	92555	Audiologic Function Tests
		CPT	92556	Audiologic Function Tests
		CPT	92557	Audiologic Function Tests
		CPT	92567	Audiologic Function Tests
		CPT	92568	Audiologic Function Tests
		CPT	92570	Audiologic Function Tests
		CPT	92579	Audiologic Function Tests
		CPT	92582	Audiologic Function Tests
		CPT	92587	Audiologic Function Tests
		CPT	92588	Audiologic Function Tests
		CPT	92607	Speech/hearing therapy - Ex for speech device rx 1hr
		CPT	92608	Speech/hearing therapy - Ex for speech device rx addl
		CPT	92609	Evaluative and Therapeutic Otorhinolaryngologic Services
		CPT	92610	Evaluative and Therapeutic Otorhinolaryngologic Services
		CPT	92620	Evaluative and Therapeutic Otorhinolaryngologic Services - central auditory function
		CPT	92621	Evaluative and Therapeutic Otorhinolaryngologic Services
		CPT	92630	Evaluative and Therapeutic Otorhinolaryngologic Services
		CPT	92633	Evaluative and Therapeutic Otorhinolaryngologic Services
		CPT	95851	Range of Motion Testing - measures the range of motion of a single section of spine or a single extremity, excluding the hand
		CPT	95852	Range of Motion Testing - measures the range of motion of a hand.
		CPT	97110	Physical Therapy - Therapeutic exercises
		CPT	97112	Physical Medicine and Rehabilitation Therapeutic Procedures
		CPT	97116	Physical Medicine and Rehabilitation Therapeutic Procedures - instructs the patient in the proper ways of practicing various exercises
		CPT	97124	Physical Medicine and Rehabilitation Therapeutic Procedures
		CPT	97139	Physical Medicine and Rehabilitation Therapeutic Procedures - report therapeutic procedures that do not have a specific code.
		CPT	97150	Occupational Therapy - Group therapeutic procedures
		CPT	97161	Physical Therapy - Pt eval low complex 20 min
		CPT	97162	Physical Therapy - Pt eval mod complex 30 min
		CPT	97163	Physical Therapy - Pt eval high complex 45 min
		CPT	97164	Physical Therapy - Pt re-eval est plan care
		CPT	97165	Occupational Therapy - Ot eval low complex 30 min
		CPT	97166	Occupational Therapy - Ot eval mod complex 45 min
		CPT	97167	Occupational Therapy - Ot eval high complex 60 min
		CPT	97168	Occupational Therapy - Ot re-eval est plan care
		CPT	97530	Occupational Therapy - Therapeutic activities
		CPT	97533	Physical Medicine and Rehabilitation Therapeutic Procedures
		CPT	97535	Physical Medicine and Rehabilitation Therapeutic Procedures - A healthcare provider is required to give proper instruction to a person especially in cases of recovery from acute disease.
		CPT	97537	Physical Medicine and Rehabilitation Therapeutic Procedures - the provider works one on one with a patient to provide community work reintegration training.
		CPT	97542	Physical Medicine and Rehabilitation Therapeutic Procedures - the provider assesses the patient’s need for a wheelchair and teaches him wheelchair maneuvering skills.
		CPT	97750	Physical Medicine and Rehabilitation Tests and Measurements - The provider evaluates the patient’s physical performance, such as the musculoskeletal and functional capacity of the patient, through tests and activities of daily living.
		CPT	97755	Physical Medicine and Rehabilitation Tests and Measurements
		CPT	97760	Orthotic Management and Training and Prosthetic Training - the provider trains a patient on the use of an orthotic device on the upper extremity, lower extremity, and/or trunk.
		CPT	97761	Orthotic Management and Training and Prosthetic Training - This procedure includes the assessment, fitting, and/or training in the use of prosthesis.
		CPT	97763	Orthotic Management and Training and Prosthetic Training - At a subsequent encounter after the initial encounter, the provider meets face–to–face with the patient to manage or train the patient on the use of an upper or lower extremity or trunk orthotic or prosthetic device.
		HCPCS	S9152	speech therapy, re-evaluation
	Nursing Services	HCPCS	T1000	Private duty / independent nursing service(s) - licensed, up to 15 minutes
		HCPCS	T1001	Nursing assessment / evaluation
		HCPCS	T1002	RN services, up to 15 minutes
		HCPCS	T1003	LPN/LVN services, up to 15 minutes
		HCPCS	T1004	Services of a qualified nursing aide, up to 15 minutes
		HCPCS	T1021	Home health aide or certified nurse assistant, per visit
		HCPCS	T1030	Nursing care, in the home, by registered nurse, per diem
		HCPCS	T1031	Nursing care, in the home, by licensed practical nurse, per diem
		HCPCS	S5125	Attendant care services; per 15 minutes
		HCPCS	T1502	Administration of oral, intramuscular and/or subcutaneous medication by health care agency/professional, per visit
		Medicaid Data Element	blg_prvdr_txnmy_cd=364S	Clinical Nurse Specialist
		Medicaid Data Element	blg_prvdr_txnmy_cd=363L	Nurse Practitioner
		Medicaid Data Element	blg_prvdr_txnmy_cd=164W	Licensed Practical Nurse
		Medicaid Data Element	blg_prvdr_txnmy_cd=164X	Licensed Vocational Nurse
		Medicaid Data Element	blg_prvdr_txnmy_cd=163W	Registered Nurse
		Medicaid Data Element	srvc_prvdr_txnmy_cd=364S	Clinical Nurse Specialist
		Medicaid Data Element	srvc_prvdr_txnmy_cd=363L	Nurse Practitioner
		Medicaid Data Element	srvc_prvdr_txnmy_cd=164W	Licensed Practical Nurse
		Medicaid Data Element	srvc_prvdr_txnmy_cd=164X	Licensed Vocational Nurse
		Medicaid Data Element	srvc_prvdr_txnmy_cd=163W	Registered Nurse
		Medicaid Data Element	taxonomy=364S	Clinical Nurse Specialist
		Medicaid Data Element	taxonomy=363L	Nurse Practitioner
		Medicaid Data Element	taxonomy=164W	Licensed Practical Nurse
		Medicaid Data Element	taxonomy=164X	Licensed Vocational Nurse
		Medicaid Data Element	taxonomy=163W	Registered Nurse
	Non-Emergency Medical Transportation Services	Medicaid Data Element	XIX_SRVC_CTGRY_CD=0029	Non-Emergency Medical Transportation	https://www.macpac.gov/wp-content/uploads/2021/06/Chapter-5-Mandated-Report-on-Non-Emergency-Medical-Transportation.pdf
		HCPCS	A0080	Non-emergency transportation, per mile - vehicle provided by volunteer (individual or organization), with no vested interest	https://www.mathematica.org/publications/non-emergency-medical-transportation-in-medicaid-2018-2021
		HCPCS	A0090	Non-emergency transportation, per mile - vehicle provided by individual (family member, self, neighbor) with vested interest
		HCPCS	A0100	Non-emergency transportation; taxi
		HCPCS	A0110	Non-emergency transportation and bus, intra or inter state carrier
		HCPCS	A0120	Non-emergency transportation: mini-bus, mountain area transports, or other transportation systems
		HCPCS	A0130	Non-emergency transportation: wheel-chair van
		HCPCS	A0140	Non-emergency transportation and air travel (private or commercial) intra or inter state
		HCPCS	A0160	Non-emergency transportation: per mile - case worker or social worker
		HCPCS	A0170	Transportation ancillary: parking fees, tolls, other
		HCPCS	A0180	Non-emergency transportation: ancillary: lodging-recipient
		HCPCS	A0190	Non-emergency transportation: ancillary: meals-recipient
		HCPCS	A0200	Non-emergency transportation: ancillary: lodging escort
		HCPCS	A0210	Non-emergency transportation: ancillary: meals-escort
		HCPCS	S0209	Wheelchair van, mileage, per mile
		HCPCS	S0215	Non-emergency transportation; mileage, per mile
		HCPCS	T2001	Non-emergency transportation; patient attendant/escort
		HCPCS	T2002	Non-emergency transportation; per diem
		HCPCS	T2003	Non-emergency transportation; encounter/trip
		HCPCS	T2004	Non-emergency transport; commercial carrier, multi-pass
		HCPCS	T2005	Non-emergency transportation; stretcher van
		HCPCS	T2007	Transportation waiting time, air ambulance and non-emergency vehicle, one-half (1/2) hour increments
		HCPCS	T2049	Non-emergency Transportation Fees
	Vision Exam	ICD-10	Z01.0	Encounter for examination of eyes and vision
		ICD-9	V72.0	Examination of eyes and vision
		CPT	99173	Screening test of visual acuity, quantitative, bilateral
		CPT	99174	Instrument-based ocular screening (eg, photoscreening, automated-refraction), bilateral; with remote analysis and report
		CPT	99177	Instrument-based ocular screening (eg, photoscreening, automated-refraction), bilateral; with on-site analysis
	Hearing Exam	ICD-10	Z01.1	Encounter for examination of ears and hearing
		ICD-9	V72.1	Examination of ears and hearing
		CPT	92551	Screening test, pure tone, air only
		CPT	92552	Pure tone audiometry (threshold), air only
		CPT	92567	Tympanometry (impedance testing)
		CPT	92558	Audiologic Function Tests
		HCPCS	V5008	Hearing screening
	Dental Services	ICD-10	Z01.2	Encounter for dental examination and cleaning
		ICD-9	V72.2	Dental examination
		ICD-10	Z29.3	Encounter for prophylactic fluoride administration
		ICD-9	V07.31	Need for prophylactic fluoride administration
		CPT	99188	Application of topical fluoride varnish by a physician or other qualified health care professional
		Medicaid Data Element	tos_cd=029	Dental services
		Medicaid Data Element	tos_cd=013	Medical and surgical services of a dentist
		Medicaid Data Element	xix_srvc_ctgry_cd=0008	Dental Services
		Medicaid Data Element	xix_srvc_ctgry_cd=009	Dental Services
		Medicaid Data Element	bnft_type_cd=025	Dental Services
		Medicaid Data Element	bnft_type_cd=011	Medical and Surgical Services Furnished by a Dentist
		Provider Taxonomy	122300000X	Dentist
		Provider Taxonomy	1223G0001X	Dentist — General Practice
		Provider Taxonomy	1223P0221X	Dentist — Pediatric Dentistry
		Provider Taxonomy	261QD0000X	Clinic/Center — Dental
		Provider Taxonomy	122300000X	Dentist
		Provider Taxonomy	1223G0001X	Dentist — General Practice
		Provider Taxonomy	1223P0221X	Dentist — Pediatric Dentistry
		Provider Taxonomy	261QD0000X	Clinic/Center — Dental
		CDT	D.x	Dental "D" Codes
	Mental Health Provider Visit	Medicaid Data Element	mh_txnmy_ind=1	Both MH billing provider and servicing provider(s) on claim
		Medicaid Data Element	mh_txnmy_ind=3	Only MH servicing provider(s) on claim
		Medicaid Data Element	xxi_srvc_ctgry_cd=007	Outpatient Mental Health
		Medicaid Data Element	tos_cd=049	Outpatient mental health services, other than Outpatient substance abuse treatment services. This TOS includes services furnished in a State-operated mental hospital and including community-based services.
		CPT	90791	Psychiatric diagnostic evaluation without medical services
		CPT	90801	Psychiatric diagnostic interview examination
		CPT	90802	Interactive psychiatric diagnostic interview examination
		CPT	90832	Psychotherapy, 30 minutes
		CPT	90834	Psychotherapy, 45 minutes
		CPT	90837	Psychotherapy, 60 minutes
		CPT	90838	Psychotherapy, 60 minutes, with E/M service
		CPT	90846	Family psychotherapy (without client present), 50 minutes
		CPT	90847	Family psychotherapy (with client present), 50 minutes
		CPT	90853	Group psychotherapy (other than of a multiple-family group)
		CPT	98968	Telephone therapy (non-psychiatrist)
		CPT	90849	Other Psychotherapy Procedures - In this procedure, the provider performs a psychotherapy session with a group of patients’ families.
		CPT	90839	Psychotherapy for Crisis Services and Procedures - In this service, the provider performs psychotherapy for a crisis situation when the patient is in a life–threatening state and needs immediate attention. The treatment session typically lasts anywhere between 30 to 74 minutes.
		CPT	90840	Psychotherapy for Crisis Services and Procedures - In this add on service, after initial psychotherapy intervention for crisis, the provider performs an additional 30 minutes of psychotherapy for crisis.
		CPT	96150	The initial assessment of the patient to determine the biological, psychological and social factors affecting the patient's physical health and any treatment problems.
		CPT	96151	A reassessment of the patient to evaluate the patient's condition and determine the need for further treatment. A reassessment may be performed by a clinician other than the one who conducted the patient's initial assessment.
		CPT	96152	The intervention service provided to an individual to modify the psychological, behavioral, cognitive and social factors affecting the patient's physical health and well-being. Examples include increasing the patient's awareness about his or her disease and using cognitive and behavioral approaches to initiate physician prescribed diet and exercise regimens.
		CPT	96153	The intervention service provided to a group.
		CPT	96154	The intervention service provided to a family with the patient present.
		CPT	96156	Health Behavior Assessment and Intervention Procedures - The provider assesses psychological, behavioral, emotional, cognitive, and social factors that affect a patient’s physical health, rather than assessing a specific mental health disorder. There are no time limits applied to this code.
		CPT	96158	Health Behavior Assessment and Intervention Procedures - The provider, typically a psychologist, provides counseling and strategies for management of cognitive, emotional, social, cultural factors that impact management of a patient’s physical health problems in a one–to–one setting with the patient. This code represents the first 30 minutes of a face–to–face session with the patient.
		CPT	96159	Health Behavior Assessment and Intervention Procedures - This code represents each additional 15 minutes of a face–to–face session with the patient.
		CPT	96164	Health Behavior Assessment and Intervention Procedures - A face–to–face setting with 2 or more patients. This code represents the first 30 minutes of this service.
		CPT	96165	Health Behavior Assessment and Intervention Procedures - A face–to–face setting with 2 or more patients. This code represents each additional 15 minutes of this service.
		CPT	96167	Health Behavior Assessment and Intervention Procedures - The provider, typically a psychologist, interviews the patient’s family in the presence of the patient and counsels them on strategies to change family dynamics and behaviors that adversely affect the patient's physical health and coping behaviors. This code represents the initial 30 minutes of face–to–face service with the patient’s family.
		CPT	96168	Health Behavior Assessment and Intervention Procedures - This code represents each additional 15 minutes of face–to–face service with the patient’s family.
		HCPCS	G2121	Depression, anxiety, apathy, and psychosis assessed
		HCPCS	G9742	Psychiatric symptoms assessed - deleted 2019
		HCPCS	G0323	Care management services for behavioral health conditions
		HCPCS	G0507	Care management services for behavioral health conditions - deleted 2017
		HCPCS	H0031	Mental health assessment, by non-physician
		HCPCS	H0032	Mental health service plan development by non-physician
		HCPCS	H0033	Oral medication administration, direct observation
		HCPCS	H0034	Medication training and support, per 15 minutes
		HCPCS	H0035	Mental health partial hospitalization, treatment, less than 24 hours
		HCPCS	H0036	Community psychiatric supportive treatment, face-to-face, per 15 minutes
		HCPCS	H0037	Community psychiatric supportive treatment program, per diem
		HCPCS	H2000	Other Mental Health and Community Support Services - Comprehensive multidisciplinary evaluation
		HCPCS	H2010	Comprehensive medication services, per 15 minutes
		HCPCS	H2011	Crisis intervention service, per 15 minutes
		HCPCS	H2012	Behavioral health day treatment, per hour
		HCPCS	H2014	Skills training and development, per 15 minutes
		HCPCS	H2015	Comprehensive community support services, per 15 minutes
		HCPCS	H2017	Psychosocial rehabilitation services, per 15 minutes
		HCPCS	H2018	Psychosocial rehabilitation services, per diem
		HCPCS	H2019	Therapeutic behavioral services, per 15 minutes
		HCPCS	H2020	Therapeutic behavioral services, per diem
		HCPCS	H2021	Community-based wrap-around services, per 15 minutes
		HCPCS	H2022	Community-based wrap-around services, per diem
	Developmental Screening	ICD-10	Z13.4	Encounter for screening for certain developmental disorders in childhood
		ICD-9	V79.2	Special screening for intellectual disabilities
		ICD-9	V79.3	Screening for developmental handicaps in early childhood
		ICD-9	V79.8	Screening for other specified mental disorders and developmental handicaps
		ICD-9	V79.9	Screening for unspecified mental disorder and developmental handicap
		CPT	96110	Developmental screening
		CPT	96111	Developmental screening, extended
		CPT	96112	Developmental test - first 30 minutes
		CPT	96113	Developmental test - additional 30 minutes
		HCPCS	G0451	Development testing, with interpretation and report, per standardized instrument form
	Mental Health Screening	ICD-10	Z13.3	Encounter for screening examination for mental health and behavioral disorders
		ICD-9	V79.0	Screening for depression
		CPT	96127	Emotional/behavioral assessment
		CPT	96130	Psychological testing evaluation services by physician or other qualified healthcare professional, including integration of patient data, interpretation of standardized test results and clinical data, clinical decision making, treatment planning and report and interactive feedback to the patient, family member(s) or caregiver(s), when performed; first hour
		CPT	96136	Psychological or neuropsychological test administration and scoring by physician or other qualified health care professional, two or more tests, any method; first 30 minutes
		CPT	96138	Psychological or neuropsychological test administration/scoring by technician, two or more tests, any method; first 30 minutes
		CPT	96146	Psychological or neuropsychological test administration, with single automated instrument via electronic platform, with automated result only
		HCPCS	G0444	Annual depression screening, 5 to 15 minutes
		HCPCS	H0031	Mental health assessment, by non-physician
	Health Risk Screening	CPT	99420	Administration and interpretation of health risk assessment instrument
		CPT	96160	Health risk assessment of patient
		CPT	96161	Health risk assessment of caregiver
		CPT	96150	Health and behavior assessment, each 15 minutes face-to-face with the patient; initial assessment
		CPT	96151	Health and behavior assessment, each 15 minutes face-to-face with the patient; re-assessment
		CPT	96156	Health and behavior assessment or re-assessment
	Substance Use Screening	ICD-9	V79.1	Screening for alcoholism
		CPT	99408	Alcohol and/or substance abuse structured screening and brief intervention services; 15 to 30 minutes
		CPT	99409	Alcohol and/or substance abuse structured screening and brief intervention services; greater than 30 minutes
		HCPCS	G0396	Alcohol and/or substance abuse structured screening and brief intervention services; 15 to 30 minutes
		HCPCS	G0397	Alcohol and/or substance abuse structured screening and brief intervention services; greater than 30 minutes
		HCPCS	G0442	Annual alcohol misuse screening, 5 to 15 minutes
		HCPCS	H0001	Alcohol and/or drug assessment
		HCPCS	H0049	Alcohol and/or drug screening
		HCPCS	H0050	Alcohol and/or drug screening, brief intervention, per 15 minutes
	Metabolic Disorder Screening	ICD-10	Z13.2	Encounter for screening for nutritional, metabolic and other endocrine disorders
		ICD-9	V77	Special screening for endocrine, nutritional, metabolic and immunity disorders
		CPT	82247	Bilirubin, total
		CPT	88720	Bilirubin, total, transcutaneous
		CPT	80061	Lipid panel (includes total cholesterol, high-density lipoprotein [HDL] cholesterol, and triglycerides)
		CPT	82465	Cholesterol, serum, total
		CPT	83718	Lipoprotein, direct measurement, high-density cholesterol (HDL cholesterol)
		CPT	84478	Triglycerides
		HCPCS	S3620	Newborn metabolic screening panel
	Lead Screening	ICD-10	Z13.88	Encounter for screening for disorder due to exposure to contaminants
		ICD-9	V82.5	Screening for chemical poisoning and other contamination
		CPT	83655	Lead screening
	STI Screening	ICD-10	Z11.3	Encounter for screening for infections with a predominantly sexual mode of transmission (excludes HPV and HIV)
		ICD-10	Z11.4	Encounter for screening for human immunodeficiency virus [HIV]
		ICD-10	Z11.59	Encounter for screening for other viral diseases
		ICD-10	Z11.8	Encounter for screening for other infectious and parasitic diseases (eg, chlamydia)
		ICD-9	V73.88	Special screening examination for other specified chlamydial diseases
		ICD-9	V73.89	Special screening examination for other specified viral diseases
		CPT	86701	Antibody; HIV-1
		CPT	86703	Antibody; HIV-1 and HIV-2; single assay
		CPT	87490	Infectious agent detection by nucleic acid (DNA or RNA); Chlamydia trachomatis, direct probe technique
		CPT	87491	Infectious agent detection by nucleic acid (DNA or RNA); C trachomatis, amplified probe technique
		CPT	87590	Infectious agent detection by nucleic acid (DNA or RNA); Neisseria gonorrhoeae, direct probe technique
		CPT	87591	Infectious agent detection by nucleic acid (DNA or RNA); N gonorrhoeae, amplified probe technique
		CPT	87810	Infectious agent detection by immunoassay with direct optical observation; C trachomatis
		CPT	87850	Infectious agent detection by immunoassay with direct optical observation; N gonorrhoeae
		HCPCS	S3645	Hiv-1 antibody testing of oral mucosal transudate
	Tuberculosis Screening	ICD-9	V74.1	Screening examination for pulmonary tuberculosis.
		ICD-10	Z11.1	Encounter for screening for respiratory tuberculosis.
		ICD-10	Z117	Encounter for testing for latent tuberculosis infection.
		CPT	86580	Qualitative or Semiquantitative Immunoassays - The lab analyst performs an intradermal skin test on a patient to test for tuberculosis.
	Anemia Screening	ICD-9	V78	Screening for iron deficiency anemia.
		ICD-10	Z130	Encounter for screening for diseases of the blood and blood-forming organs and certain disorders involving the immune mechanism.
		CPT	85014	Hematology and Coagulation Procedures - The lab analyst determines the volume percent of red blood cells, called hematocrit, contained in a whole blood specimen.
		CPT	85018	Hematology and Coagulation Procedures - The lab analyst measures the hemoglobin in a whole blood sample. Hemoglobin is the red pigmented iron compound contained in the red blood cell that combines with oxygen needed by the body tissue.
	Any Screening	ICD-9, ICD-10, CPT, HCPCS	See codes and descriptions for each data element above	Developmental Screening
				Mental Health Screening
				Health Risk Screening
				Substance Use Screening
				Metabolic Disorder Screening
				Lead Screening
				Tuberculosis Screening
				Anemia Screening
				STI Screening
		Medicaid Data Element	tos_cd=="040"	Screening services
		Medicaid Data Element	xxi_srvc_ctgry_cd=="018"	Screening Services
		Medicaid Data Element	bnft_type_cd=="034"	Screening Services
	Health Counseling	ICD-10	Z71	Persons encountering health services for other counseling and medical advice, not elsewhere classified
		ICD-10	Z70	Counseling related to sexual attitude, behavior and orientation
		ICD-9	V65	Other persons seeking consultation
		CPT	99401	Preventive medicine counseling or risk factor reduction intervention(s) provided to an individual; approximately 15 minutes
		CPT	99402	Preventive medicine counseling or risk factor reduction intervention(s) provided to an individual; approximately 30 minutes
		CPT	99403	Preventive medicine counseling or risk factor reduction intervention(s) provided to an individual; approximately 45 minutes
		CPT	99404	Preventive medicine counseling or risk factor reduction intervention(s) provided to an individual; approximately 60 minutes
		CPT	99411	Preventive medicine counseling or risk factor reduction intervention(s) provided to individuals in a group setting; approximately 30 minutes
		CPT	99412	Preventive medicine counseling or risk factor reduction intervention(s) provided to individuals in a group setting; approximately 60 minutes
		CPT	98960	Education and training for patient self-management by a qualified, nonphysician health care professional using a standardized curriculum, face-to-face with the patient (could include caregiver/family) each 30 minutes; individual patient
		CPT	98961	Education and training for patient self-management by a qualified, nonphysician health care professional using a standardized curriculum, face-to-face with the patient (could include caregiver/family) each 30 minutes; 2-4 patients
		CPT	98962	Education and training for patient self-management by a qualified, nonphysician health care professional using a standardized curriculum, face-to-face with the patient (could include caregiver/family) each 30 minutes; 5-8 patients
		HCPCS	S9445	Patient education, not otherwise classified, nonphysician provider, individual, per session
		HCPCS	S9446	Patient education, not otherwise classified, nonphysician provider, group, per session
		HCPCS	S0315	Disease management program; initial assessment and initiation of the program
		HCPCS	S0316	Disease management program – follow-up/reassessment
	Outcomes	Code Type	Code	Description	Sources
	Emergency Room	Medicaid Data Element (TAF)	rev_cntr_cd=0450	Emergency room — general classification
		Medicaid Data Element (TAF)	rev_cntr_cd=0451	Emergency room — EMTALA emergency medical screening services
		Medicaid Data Element (TAF)	rev_cntr_cd=0452	Emergency room — ER beyond EMTALA screening
		Medicaid Data Element (TAF)	rev_cntr_cd=0456	Emergency room — urgent care
		Medicaid Data Element (TAF)	rev_cntr_cd=0459	Emergency room — other
		Medicaid Data Element (TAF)	rev_cntr_cd=0981	Professional fees — emergency room
		Medicaid Data Element (TAF)	tos_cd=060	Emergency hospital services
		Medicaid Data Element (TAF)	pos_cd=23	Emergency Room – Hospital. A portion of a hospital where emergency diagnosis and treatment of illness or injury is provided.
		Medicaid Data Element (MAX)	plc_of_srvc_cd=23	EMERGENCY ROOM - HOSPITAL
		Medicaid Data Element (MAX)	ub_92_rev_cd=450	Emergency room — general classification
		Medicaid Data Element (MAX)	ub_92_rev_cd=451	Emergency room — EMTALA emergency medical screening services
		Medicaid Data Element (MAX)	ub_92_rev_cd=452	Emergency room — ER beyond EMTALA screening
		Medicaid Data Element (MAX)	ub_92_rev_cd=456	Emergency room — urgent care
		Medicaid Data Element (MAX)	ub_92_rev_cd=459	Emergency room — other
		Medicaid Data Element (MAX)	ub_92_rev_cd=981	Professional fees — emergency room
	Inpatient Hospital Services	Medicaid Data Element	tos_cd=001	Inpatient hospital services, other than services in an institution for mental diseases	Lauren Hula1, Allison Barrett1, Ellen Singer1, and Arvin Javadi1. “Assigning TAF Records to a Federally Assigned Service Category.” TAF DQ Brief #4151. Baltimore, MD: CMS, 2021.
		Medicaid Data Element	bnft_type_cd=001	Inpatient Hospital Services
		Medicaid Data Element	bill_type_cd=011.x	Inpatient Hospital
		Medicaid Data Element	bill_type_cd=012.x	Inpatient Hospital
		Medicaid Data Element	bill_type_cd=041.x	Inpatient Religious Nonmedical (Hospital)
		Medicaid Data Element	bill_type_cd=042.x	Inpatient Religious Nonmedical (Hospital)
		Medicaid Data Element	msis_tos=1	EARLY PERIODIC SCREENING DIAGNOSIS AND TREATMENT (EPSDT)
		Medicaid Data Element	max_tos=1	INPATIENT HOSPITAL
		Provider Taxonomy	See description	282N00000X General Acute Care Hospital; 282NC2000X General Acute Care Hospital – Children; 282NC0060X General Acute Care Hospital - Critical Access; 282NR1301X General Acute Care Hospital – Rural; 282NW0100X General Acute Care Hospital – Women; 286500000X Military Hospital; 2865M2000X Military Hospital - General Acute Care; 2865X1600X Military Hospital - General Acute Care, Transportable; 282J000…
